# Supplementary material for: Essential Oil Blends: The Potential of Combined Use for Respiratory Tract Infections
Source: Antibiotics (Basel). 2021 Dec 10;10(12):1517. doi: 10.3390/antibiotics10121517 (PMC8698682; doi:10.3390/antibiotics10121517)
Supplement: Supplementary file 1 [file antibiotics-10-01517-s001.zip]

Archive with 1 entries (1 files):
- Publishing Content Checking-for PE-20210608-Final-EN.pdf
